# Supplementary material for: Predicting Pharmacokinetics of Drugs in Patients with Heart Failure and Optimizing Their Dosing Strategies Using a Physiologically Based Pharmacokinetic Model
Source: Pharmaceutics. 2025 Oct 28;17(11):1394. doi: 10.3390/pharmaceutics17111394 (PMC12655055; doi:10.3390/pharmaceutics17111394)
Supplement: Supplementary file 1 [file pharmaceutics-17-01394-s001.zip]

Archive with 1 entries (1 files):
- pharmaceutics-3855422-supplementary.pdf
